# Supplementary material for: Overexpression of TpGSDMT in Rice Seedlings Promotes High Levels of Glycine Betaine and Enhances Tolerance to Salt and Low Temperature
Source: Biomolecules. 2025 Nov 10;15(11):1576. doi: 10.3390/biom15111576 (PMC12650439; doi:10.3390/biom15111576)
Supplement: Supplementary file 1 [file biomolecules-15-01576-s001.zip]

Archive with 4 entries (3 files):
- biomolecules-3871657-supplementary.pdf
- File S1/
- File S1/Original gel image for PCR of gene Hyg.png
- File S1/Original gel image for PCR of gene TpGSDMT.png
